# Supplementary material for: Labour market participation after spinal cord injury. A register-based cohort study
Source: Spinal Cord. 2023 Jan 30;61(4):244–52. doi: 10.1038/s41393-023-00876-4 (PMC10070183; doi:10.1038/s41393-023-00876-4)
Supplement: Supplementary file 2 — Supplementary table 2 [file 41393_2023_876_MOESM2_ESM.xlsx]

## Sheet: Table 4
	Supplementary table 2. The impact of personal and injury characteristics on outcome "Receiving any amount for pay for work"
	and "Receiving sickness and disability benefits", showing the estimated percentages with each outcome per year *
		Receiving any amount for pay for work			Receiving sickness and disability benefits
		%	95% CI		%	95% CI
	Age group at injury
	16-29 years	86	82-90		55	48-62
	30-39 years	84	79-89		77	71-82
	40-49 years	81	76-86		81	77-86
	50-59 years	75	70-80		82	78-86
	60-66 years	63	56-70		74	67-80
	Sex
	Female	79	75-84		77	72-82
	Male	80	77-82		73	70-76
	Level of education
	Primary education	76	71-81		80	75-85
	Secondary education	81	78-84		76	72-80
	Higher education	80	76-85		66	61-71
	SCI impairment group (level and AIS)
	Paraplegia AIS D-E	69	62-76		60	56-65
	Tetraplegia AIS D	80	76-84		68	63-73
	Paraplegia AIS A-C	77	72-81		85	81-90
	Tetraplegia AIS A-C	69	62-76		95	92-98
	Cause of SCI injury
	Traumatic SCI	78	75-81		75	72-78
	Non-traumatic SCI	82	79-86		73	68-77
	Year of injury
	Injury 2011-2014	80	77-83		74	71-77
	Injury 2015-2017	78	74-82		75	71-78
	Work income **
	0-299,999 NOK	70	66-75		79	74-83
	300,000-499,999 NOK	82	78-86		81	76-85
	500,000-999,999 NOK	87	83-91		66	60-71
	1,000,000 or above	94	88-100		51	37-65
	Sickness/disability benefit**
	No benefit	85	82-87		69	65-72
	Benefit	71	67-75		85	81-89
	Having an employer **
	No	76	70-82		76	69-83
	Yes	80	78-83		74	71-77
	* Estimates shown were calculated from the same logistic regression model (GEE models with repeated annual observations per individual) as used for table 3,
	including adjustment for time, age groups, sex, level of education, SCI impairment groups, cause of injury and year of injury, employment income before injury,
	employment status before injury and medical benefits before injury (Model C). Estimated percentages were calculated using the margins command in stata, with covariates
	** During one month in year before injury
	Abbreviation: CI Confidence Interval. NOK, Norwegian kroner. EUR, Euro. SCI, spinal cord injury. AIS, American Spinal Injury Association Impairment Scale.
